# Supplementary material for: Tetrandrine Prevents Neomycin-Induced Ototoxicity by Promoting Steroid Biosynthesis
Source: Front Bioeng Biotechnol. 2022 Apr 20;10:876237. doi: 10.3389/fbioe.2022.876237 (PMC9065337; doi:10.3389/fbioe.2022.876237)
Supplement: Supplementary file 1 [file Table2.XLSX]

## Sheet: Sheet1
	1	2	3	4	5	6	7	8	9	10	11	12
A	tet	nc	m	0.01	0.1	1	2	5	10				450
B		0.976	0.679	0.869	0.916	0.919	0.858	0.824	0.763				450
C		1.057	0.656	0.7	0.872	0.96	0.803	0.761	0.769				450
D		0.988	0.762	0.7	0.746	0.756	0.749	0.725	0.778				450
E		0.995	0.702	0.729	0.773	0.926	0.737	0.702	0.732				450
F		0.968	0.705	0.795	0.792	0.851	0.726	0.738	0.724				450
G		0.898	0.781	0.792	0.75	0.755	0.759	0.705	0.718				450
H													450
		0.980333	0.714167	0.764167	0.808167	0.861167	0.772	0.7425	0.747333
		0.99558	0.692622	0.886433	0.934376	0.937437	0.875213	0.840531	0.778307
		1.07821	0.66916	0.714043	0.889494	0.979259	0.819109	0.776267	0.784427
		1.00782	0.777287	0.714043	0.760966	0.771167	0.764026	0.739545	0.793608
		1.01496	0.716083	0.743625	0.788508	0.944577	0.751785	0.716083	0.746685
		0.98742	0.719143	0.810949	0.807889	0.868072	0.740565	0.752805	0.738525
		0.916015	0.796668	0.807889	0.765046	0.770146	0.774227	0.719143	0.732404
		1	0.728494	0.779497	0.82438	0.878443	0.787488	0.757396	0.762326
