# Supplementary material for: Tetrandrine Prevents Neomycin-Induced Ototoxicity by Promoting Steroid Biosynthesis
Source: Front Bioeng Biotechnol. 2022 Apr 20;10:876237. doi: 10.3389/fbioe.2022.876237 (PMC9065337; doi:10.3389/fbioe.2022.876237)
Supplement: Supplementary file 2 [file Table3.XLSX]

## Sheet: Sheet1
									200um	Control	TET	Neo	Neo+TET
									A	98	100	95	101
										102	105	100	94
										110	103	98	103
									M	102	100	56	75
										105	101	50	70
										103	104	52	73
									B	110	103	32	62
										108	105	28	65
										102	101	30	58
