# Supplementary material for: Tetrandrine Prevents Neomycin-Induced Ototoxicity by Promoting Steroid Biosynthesis
Source: Front Bioeng Biotechnol. 2022 Apr 20;10:876237. doi: 10.3389/fbioe.2022.876237 (PMC9065337; doi:10.3389/fbioe.2022.876237)
Supplement: Supplementary file 3 [file Table9.XLSX]

## Sheet: Sheet1
								Control	TET	Neo	Neo+TET
							TUNEL+ cells	1	1	31	7
								2	3	33	5
								1	3	31	7
							Myosin 7a+ cells	98	88	57	71
								101	96	50	81
								106	95	60	73
							TUNEL+ cells/Myosin 7a+ cells	0.0102041	0.0113636	0.54386	0.0985915
								0.019802	0.03125	0.66	0.0617284
								0.00943396	0.0315789	0.516667	0.0958904
							%	1.02041	1.13636	54.386	9.85915
								1.9802	3.125	66	6.17284
								0.943396	3.15789	51.6667	9.58904
