# Supplementary material for: Tetrandrine Prevents Neomycin-Induced Ototoxicity by Promoting Steroid Biosynthesis
Source: Front Bioeng Biotechnol. 2022 Apr 20;10:876237. doi: 10.3389/fbioe.2022.876237 (PMC9065337; doi:10.3389/fbioe.2022.876237)
Supplement: Supplementary file 4 [file Table6.XLSX]

## Sheet: Sheet1
						NC	TET	Neo	Neo+TET
				%	Q3	5.94	6.31	25.9	18.4
						6	5.89	24.7	19
						5.85	6.08	26.4	18.5
					Q2	1.58	1.93	4.94	4
						1.77	1.69	5.06	3.8
						1.83	1.85	5	3.54
					Total	7.52	8.24	30.84	22.4
						7.77	7.58	29.76	22.8
						7.68	7.93	31.4	22.04
