# Supplementary material for: Tetrandrine Prevents Neomycin-Induced Ototoxicity by Promoting Steroid Biosynthesis
Source: Front Bioeng Biotechnol. 2022 Apr 20;10:876237. doi: 10.3389/fbioe.2022.876237 (PMC9065337; doi:10.3389/fbioe.2022.876237)
Supplement: Supplementary file 5 [file Table11.XLSX]

## Sheet: Sheet1
					NC	TET	Neo	Neo+TET
					12.8	13.2	75	25.9
					13.3	14.1	74.6	26.6
					13.4	12.7	74.8	26.9
					13.1667	13.3333	74.8	26.4667
					0.972152	1.00253	5.6962	1.96709
					1.01013	1.07089	5.66582	2.02025
					1.01772	0.964557	5.68101	2.04304
