# Supplementary material for: Tetrandrine Prevents Neomycin-Induced Ototoxicity by Promoting Steroid Biosynthesis
Source: Front Bioeng Biotechnol. 2022 Apr 20;10:876237. doi: 10.3389/fbioe.2022.876237 (PMC9065337; doi:10.3389/fbioe.2022.876237)
Supplement: Supplementary file 6 [file Table4.XLSX]

## Sheet: Sheet1
							4K	8K	12K	16K	24K	32K
						Control	60	40	30	30	50	70
							50	30	20	30	50	75
							50	35	20	35	40	75
						TET	65	40	35	45	55	75
							40	35	15	25	40	70
							50	40	30	30	55	70
						Neo	85	80	75	80	75	80
							70	85	75	75	80	80
							90	60	70	65	70	80
						N+T	70	55	55	60	75	70
							70	35	60	50	60	60
							70	55	60	55	55	75
