# Supplementary material for: Tetrandrine Prevents Neomycin-Induced Ototoxicity by Promoting Steroid Biosynthesis
Source: Front Bioeng Biotechnol. 2022 Apr 20;10:876237. doi: 10.3389/fbioe.2022.876237 (PMC9065337; doi:10.3389/fbioe.2022.876237)
Supplement: Supplementary file 7 [file Table1.XLSX]

## Sheet: Sheet1
	1	2	3	4	5	6	7	8	9	10	11	12
A		0	1	2	5	10	20	50	100				450
B		1.333	1.556	1.741	1.619	1.332	1.342	0.152	0.164				450
C		1.389	1.577	1.562	1.61	1.473	1.442	0.156	0.15				450
D		1.371	1.501	1.654	1.606	1.545	1.452	0.156	0.157				450
E		1.311	1.498	1.602	1.668	1.512	1.496	0.159	0.155				450
F		1.331	1.467	1.532	1.527	1.507	1.394	0.153	0.155				450
G		1.263	1.368	1.399	1.38	1.339	1.188	0.159	0.157				450
H													450
		1.333	1.4945	1.58167	1.56833	1.45133	1.38567	0.155833	0.156333
		1	1.16729	1.30608	1.21455	0.99925	1.00675	0.114029	0.123031
		1.04201	1.18305	1.17179	1.2078	1.10503	1.08177	0.117029	0.112528
		1.02851	1.12603	1.24081	1.2048	1.15904	1.08927	0.117029	0.117779
		0.983496	1.12378	1.2018	1.25131	1.13428	1.12228	0.11928	0.116279
		0.9985	1.10053	1.14929	1.14554	1.13053	1.04576	0.114779	0.116279
		0.947487	1.02626	1.04951	1.03526	1.0045	0.891223	0.11928	0.117779
