# Supplementary material for: Tetrandrine Prevents Neomycin-Induced Ototoxicity by Promoting Steroid Biosynthesis
Source: Front Bioeng Biotechnol. 2022 Apr 20;10:876237. doi: 10.3389/fbioe.2022.876237 (PMC9065337; doi:10.3389/fbioe.2022.876237)
Supplement: Supplementary file 8 [file Table10.XLSX]

## Sheet: Sheet1
								NC	TET	Neo	N+T
							CASP3+ cells	0	0	18	1
								1	2	17	5
								0	0	21	2
							Myosin 7a+ cells	92	99	42	65
								100	95	60	64
								106	103	45	54
							CASP3+ cells/Myosin 7a+ cells	0	0	0.428571	0.0153846
								0.01	0.0210526	0.283333	0.078125
								0	0	0.466667	0.037037
							%	0	0	42.8571	1.53846
								1	2.10526	28.3333	7.8125
								0	0	46.6667	3.7037
