# Supplementary material for: Tetrandrine Prevents Neomycin-Induced Ototoxicity by Promoting Steroid Biosynthesis
Source: Front Bioeng Biotechnol. 2022 Apr 20;10:876237. doi: 10.3389/fbioe.2022.876237 (PMC9065337; doi:10.3389/fbioe.2022.876237)
Supplement: Supplementary file 9 [file Table12.XLSX]

## Sheet: Sheet1
Target Name	CT				Ct Mean			Ct Mean	△Ct		△△Ct	2^-△△Ct
Msmo1	36.7369		Msmo1	NC1	36.7369	Gapdh	NC1	16.8241	19.9128	20.5177	-0.604888	1.52086
Msmo1	36.5451			NC2	36.5451		NC2	16.2621	20.2831		-0.234625	1.1766
Msmo1	38.0954			NC3	38.0954		NC3	16.7382	21.3572		0.839513	0.558832
Msmo1	35.0726			TET1	35.0726		TET1	16.1603	18.9123		-1.60538	3.04276
Msmo1	33.9549			TET2	33.9549		TET2	15.981	17.9739		-2.54382	5.83129
Msmo1	34.1119			TET3	34.1119		TET3	15.9395	18.1723		-2.34539	5.08197
Sqle	32.9992
Sqle	33.0157		Sqle	NC1	32.9992				16.1751	16.8869	-0.711803	1.63785
Sqle	34.47			NC2	33.0157				16.7537		-0.133201	1.09672
Sqle	30.0761			NC3	34.47				17.7319		0.845004	0.556709
Sqle	29.3549			TET1	30.0761				13.9159		-2.97098	7.84067
Sqle	29.3671			TET2	29.3549				13.3739		-3.51301	11.4162
Dhcr7	24.8694			TET3	29.3671				13.4275		-3.45935	10.9993
Dhcr7	24.5178
Dhcr7	24.0513		Dhcr7	NC1	24.8694				8.04527	7.8714	0.173875	0.886459
Dhcr7	23.0924			NC2	24.5178				8.25575		0.38435	0.766124
Dhcr7	23.1626			NC3	24.0513				7.31317		-0.558225	1.47246
Dhcr7	22.5963			TET1	23.0924				6.93218		-0.939214	1.91748
Cyp51	31.3411			TET2	23.1626				7.18159		-0.689803	1.61306
Cyp51	30.3989			TET3	22.5963				6.65679		-1.21461	2.32077
Cyp51	31.3717
Cyp51	28.4859		Cyp51	NC1	31.3411				14.517	14.4291	0.0878487	0.940925
Cyp51	27.676			NC2	30.3989				14.1369		-0.292284	1.22458
Cyp51	27.7675			NC3	31.3717				14.6336		0.204435	0.867878
Lss	26.0415			TET1	28.4859				12.3257		-2.10345	4.29736
Lss	25.2771			TET2	27.676				11.695		-2.73415	6.65367
Lss	25.6772			TET3	27.7675				11.828		-2.60117	6.06778
Lss	22.7157
Lss	23.8516		Lss	NC1	26.0415				9.21743	9.05717	0.160255	0.894867
Lss	23.0177			NC2	25.2771				9.015		-0.0421696	1.02966
Fdft1	26.5682			NC3	25.6772				8.93909		-0.118086	1.08529
Fdft1	25.1859			TET1	22.7157				6.55548		-2.5017	5.66351
Fdft1	26.0585			TET2	23.8516				7.87056		-1.18662	2.27618
Fdft1	33.5956			TET3	23.0177				7.07811		-1.97906	3.94237
Fdft1	31.9654
Fdft1	36.4189		Fdft1	NC1	26.5682				9.74413	9.32945	0.414682	0.750185
Tm7sf2	37.6255			NC2	25.1859				8.92387		-0.405577	1.32462
Tm7sf2	35.7223			NC3	26.0585				9.32035		-0.00910441	1.00633
Tm7sf2	38.5886			TET1	33.5956				17.4353		8.10587	0.00362987
Tm7sf2	33.566			TET2	31.9654				15.9844		6.65497	0.00992328
Tm7sf2	33.5976			TET3	36.4189				20.4794		11.1499	0.000440092
Tm7sf2	33.4996
Hsd17b7	39.6885		Tm7sf2	NC1	37.6255				20.8014	20.704	0.0973263	0.934764
Hsd17b7	36.9957			NC2	35.7223				19.4603		-1.24374	2.36811
Hsd17b7	37.7051			NC3	38.5886				21.8504		1.14641	0.451747
Hsd17b7	33.8817			TET1	33.566				17.4057		-3.29833	9.83774
Hsd17b7	33.9625			TET2	33.5976				17.6166		-3.08743	8.49983
Hsd17b7	34.3657			TET3	33.4996				17.56		-3.14399	8.83964
Gapdh	16.8241
Gapdh	16.2621		Hsd17b7	NC1	39.6885				22.8644	21.5217	1.34274	0.394272
Gapdh	16.7382			NC2	36.9957				20.7337		-0.787974	1.72665
Gapdh	16.1603			NC3	37.7051				20.9669		-0.554763	1.46893
Gapdh	15.981			TET1	33.8817				17.7214		-3.80024	13.9311
Gapdh	15.9395			TET2	33.9625				17.9815		-3.54022	11.6335
				TET3	34.3657				18.4262		-3.09549	8.54741
