# Supplementary material for: Tetrandrine Prevents Neomycin-Induced Ototoxicity by Promoting Steroid Biosynthesis
Source: Front Bioeng Biotechnol. 2022 Apr 20;10:876237. doi: 10.3389/fbioe.2022.876237 (PMC9065337; doi:10.3389/fbioe.2022.876237)
Supplement: Supplementary file 10 [file Table5.XLSX]

## Sheet: Sheet1
								200um		Apical	Middle	Basal
									NC	108	106	103
										105	106	105
										106	101	107
									TET	110	107	100
										104	102	103
										101	103	105
									Neo	30	18	12
										22	20	15
										25	16	13
									Neo+TET	85	80	56
										80	73	77
										69	69	50
