# Supplementary material for: Tetrandrine Prevents Neomycin-Induced Ototoxicity by Promoting Steroid Biosynthesis
Source: Front Bioeng Biotechnol. 2022 Apr 20;10:876237. doi: 10.3389/fbioe.2022.876237 (PMC9065337; doi:10.3389/fbioe.2022.876237)
Supplement: Supplementary file 11 [file Table7.XLSX]

## Sheet: Sheet1
					NC	TET	NEO	N+T
				TUNEL+ cells	1	4	35	8
					6	4	34	7
					0	2	26	13
				Total cells	204	140	145	264
					237	175	122	140
					231	175	152	138
				TUNEL+ cells/Total cells	0.00490196	0.0285714	0.241379	0.030303
					0.0253165	0.0228571	0.278689	0.05
					0	0.0114286	0.171053	0.0942029
				%	0.490196	2.85714	24.1379	3.0303
					2.53165	2.28571	27.8689	5
					0	1.14286	17.1053	9.42029
