# Supplementary material for: Tetrandrine Prevents Neomycin-Induced Ototoxicity by Promoting Steroid Biosynthesis
Source: Front Bioeng Biotechnol. 2022 Apr 20;10:876237. doi: 10.3389/fbioe.2022.876237 (PMC9065337; doi:10.3389/fbioe.2022.876237)
Supplement: Supplementary file 12 [file Table8.XLSX]

## Sheet: Sheet1
								Control	TET	Neo	Neo+TET
							CASP3+ cells	4	6	24	6
								3	7	52	12
								3	8	44	10
							Total cells	124	141	178	109
								171	199	252	91
								232	176	200	96
							CASP3+ cells/total cells	0.0322581	0.0425532	0.134831	0.0550459
								0.0175439	0.0351759	0.206349	0.131868
								0.012931	0.0454545	0.22	0.104167
							%	3.22581	4.25532	13.4831	5.50459
								1.75439	3.51759	20.6349	13.1868
								1.2931	4.54545	22	10.4167
